# Supplementary material for: Alternative enzymatic pathways to penicillin antibiotics
Source: Nat Commun. 2026 Apr 30;17:5891. doi: 10.1038/s41467-026-72466-w (PMC13338154; doi:10.1038/s41467-026-72466-w)
Supplement: Supplementary file 4 — Source Data [file 41467_2026_72466_MOESM4_ESM.xlsx]

## Sheet: Fig.2 & Supp. Fig, 2-TabS_C-V 
	Source data for Fig. 2b-c & Supp. Fig. 2
	TabS reaction with Cys & Val
	L-Cys-L-Val standard (with TCEP)														L-Cys-L-Val monomer
													Sample name		calculated
	Conc. (µM)	Mean Response												Response	conc. (µM)	x150 dil
	0.024	29701.7											C:V 1:1 set 1	789474	8.6	1290
	0.1	54530.2											C:V 1:1 set 2	789657	8.6	1290
	0.4	75545.9											C:V 1:1 set 3	641700	7	1050
	1.5	156389											C:V 1:2 set 1	1.0565e+06	11.6	1740
	6	593448											C:V 1:2 set 2	1.0694e+06	11.7	1755
	25	2.29265e+06											C:V 1:2 set 3	869421	9.5	1425
	100	8857283											C:V 2:1 set 1	1.25704e+06	13.8	2070
													C:V 2:1 set 2	1.29389e+06	14.2	2130
													C:V 2:1 set 3	1.04856e+06	11.5	1725
													C:V 3:1 set 1	1.81856e+06	20.1	3015
													C:V 3:1 set 2	1.73661e+06	19.16	2874
													C:V 3:1 set 3	1.61679e+06	17.8	2670
															L-Cys-L-Val dimer
	L-Cys-L-Val standard (without TCEP)			(L-Cys-L-Val dimer)									Sample name		calculated
	Conc. (µM)	Mean Response												Response	conc. (µM)	x150 dil
	0.024	5257.24											C:V 1:1 set 1	1.02468e+06	5.5	825
	0.1	19413											C:V 1:1 set 2	946888	5.1	765
	0.4	77800.9											C:V 1:1 set 3	879992	4.8	720
	1.5	321583											C:V 1:2 set 1	1.37844e+06	7.5	1125
	6	1.3236e+06											C:V 1:2 set 2	1.59729e+06	8.6	1290
	25	4.80062e+06											C:V 1:2 set 3	1.693e+06	9.2	1380
	100	18026442											C:V 2:1 set 1	690865	3.7	555
													C:V 2:1 set 2	724304	3.9	585
													C:V 2:1 set 3	718935	3.9	585
													C:V 3:1 set 1	629443	3.4	510
													C:V 3:1 set 2	71434.9	3.3	495
													C:V 3:1 set 3	667478	3.6	540
															L-Val-L-Val
	L-Val-L-Val standard												Sample name		calculated
	Conc. (µM)	Mean Response												Response	conc. (µM)	x150 dil	Note: smaples were diluted 150x for LC-MS
	0.002	4940.58											C:V 1:1 set 1	7122385	4.1	615
	0.01	22157.3											C:V 1:1 set 2	7.44628e+06	4.3	645
	0.04	83213.5											C:V 1:1 set 3	7422074	4.3	645
	0.15	287891											C:V 1:2 set 1	16798804	9.8	1470
	0.6	1.15924e+06											C:V 1:2 set 2	16567453	9.6	1440
	2.5	4185045											C:V 1:2 set 3	17381690	10.1	1515
	10	17165256											C:V 2:1 set 1	3.89728e+06	2.3	345
													C:V 2:1 set 2	4.19114e+06	2.4	360
													C:V 2:1 set 3	4.10078e+06	2.4	360
													C:V 3:1 set 1	3013244	1.7	255
													C:V 3:1 set 2	4.14795e+06	2.41	361.5
													C:V 3:1 set 3	3.55895e+06	2.1	315
	Sample name	L-Cys-L-Val monomer				L-Cys-L-Val dimer					Total L-Cys-L-Val			L-Val-L-Val
		conc. (µM)	Mean	% yield	% yield mean	conc. (µM)	Mean	% yield	% yield mean	total % yield	% yield	std error		conc. (µM)	Mean	% yield	% yield mean	std error
	C:V 1:1 set 1	1290		25.8		825		16.5		42.3				615		12.3
	C:V 1:1 set 2	1290		25.8		765		15.3		41.1				645		12.9
	C:V 1:1 set 3	1050	1210	21	24.2	720	770	14.4	15.4	35.4	39.6	2.12838		645	635	12.9	12.7	0.2
	C:V 1:2 set 1	1740		34.8		1125		22.5		57.3				1470		29.4
	C:V 1:2 set 2	1755		35.1		1290		25.8		60.9				1440		28.8
	C:V 1:2 set 3	1425	1640	28.5	32.8	1380	1265	27.6	25.3	56.1	58.1	1.44222		1515	1475	30.3	29.5	0.43589
	C:V 2:1 set 1	2070		41.4		555		11.1		52.5				345		6.9
	C:V 2:1 set 2	2130		42.6		585		11.7		54.3				360		7.2
	C:V 2:1 set 3	2025	2075	40.5	41.5	585	575	11.7	11.5	52.2	53	0.655744		360	355	7.2	7.1	0.1
	C:V 3:1 set 1	3015		60.3		510		10.2		70.5				255		5.1
	C:V 3:1 set 2	2874		57.48		495		9.9		67.38				361.5		7.23
	C:V 3:1 set 3	2670	2853	53.4	57.06	540	515	10.8	10.3	64.2	67.36	1.81873		315	310.5	6.3	6.21	0.360555

## Sheet: Fig.2 & Supp. Fig, 2-TabS_SProV
	Source data for Fig. 2b-c & Supp. Fig. 2
	TabS reaction with SPro and Val
	L-SPro-L-Val standard														L-SPro-L-Val
													Sample name		calculated
	Conc. (µM)	Mean Response												Response	conc. (µM)	x20 dil
	500	12866											SPro:V 1:1 set 1	1547.46	63.2914	1265.83
	250	5887.64											SPro:V 1:1 set 2	2169.18	87.759	1755.18
	125	2996.93											SPro:V 1:1 set 3	1672.27	68.2029	1364.06
	62.5	1566.45											SPro:V 1:2 set 1	2000.12	81.1055	1622.11
	31.25	739.211											SPro:V 1:2 set 2	1782.62	72.5458	1450.92
	7.81	329.667											SPro:V 1:2 set 3	1767.9	71.9666	1439.33
	1.95	50.57											SPro:V 2:1 set 1	3838.95	157.408	3148.15
													SPro:V 2:1 set 2	3977.22	159.008	3180.16
													SPro:V 2:1 set 3	3878.13	158.951	3179.02
													SPro:V 3:1 set 1	4516.41	180.133	3602.66
													SPro:V 3:1 set 2	5871.96	233.48	4669.6
													SPro:V 3:1 set 3	4931.31	196.461	3929.23
															L-Val-L-Val
	L-Val-L-Val standard												Sample name		calculated
	Conc. (µM)	Mean Response												Response	conc. (µM)	x20 dil
	10	1433189											SPro:V 1:1 set 1	3374917	23.5285	470.57
	2.5	354125											SPro:V 1:1 set 2	3.7349e+06	26.036	520.72
	0.625	86976.3											SPro:V 1:1 set 3	3.34424e+06	23.3149	466.297
	0.156	18732.6											SPro:V 1:2 set 1	4.37932e+06	30.5248	610.496
	0.039	4699.77											SPro:V 1:2 set 2	4862695	33.8918	677.835
													SPro:V 1:2 set 3	4.14288e+06	28.8778	577.557
													SPro:V 2:1 set 1	3.55892e+06	24.8102	496.204
													SPro:V 2:1 set 2	3.01498e+06	21.0214	420.427
													SPro:V 2:1 set 3	3.19955e+06	22.307	446.139
													SPro:V 3:1 set 1	2612339	18.2167	364.334
													SPro:V 3:1 set 2	2983762	20.8039	416.078
													SPro:V 3:1 set 3	2543314	17.7359	354.718
	Sample name	L-SPro-L-Val					L-Val-L-Val
		conc. (µM)	Mean	% yield	% yield mean	std error	conc. (µM)	Mean	% yield	% yield mean	std error
	SPro:V 1:1 set 1	1265.83		25.3166			470.57		9.41141
	SPro:V 1:1 set 2	1755.18		35.1036			520.72		10.4144
	SPro:V 1:1 set 3	1364.06	1461.69	27.2811	29.2338	2.9892	466.297	485.863	9.32595	9.71725	0.349446
	SPro:V 1:2 set 1	1622.11		32.4422			610.496		12.2099
	SPro:V 1:2 set 2	1450.92		29.0183			677.835		13.5567
	SPro:V 1:2 set 3	1439.33	1504.12	28.7867	30.0824	1.18179	577.557	621.963	11.5511	12.4393	0.590203
	SPro:V 2:1 set 1	3148.15		62.963			496.204		9.92407
	SPro:V 2:1 set 2	3180.16		63.6032			420.427		8.40854
	SPro:V 2:1 set 3	3179.02	3169.11	63.5804	63.3822	0.25682	446.139	454.257	8.92278	9.08513	0.444963
	SPro:V 3:1 set 1	3602.66		72.0533			364.334		7.28669
	SPro:V 3:1 set 2	4669.6		93.392			416.078		8.32156
	SPro:V 3:1 set 3	3929.23	4067.16	78.5846	81.3433	3.26564	354.718	378.377	7.09437	7.56754	0.381076

## Sheet: Fig. 2d_Epimerase
	Source data for Fig. 2d
	Epimerase reaction with L-Cys-L-Val
	L-Cys-D-Val standard (with TCEP)
	Conc. (µM)	Mean Response
	500	7.56733e+07
	250	3.74591e+07
	125	1.85671e+07
	62.5	9.82038e+06
	31.25	4.86769e+06
	15.625	2.15281e+06
		L-Cys-L-Val monomer
		calculated
	Response	conc. (µM)	x30 dil	conc. (µM)	% yield	average yield	std dev	std error
L-Cys-L-Val_Epimerase set 1	3.85882e+06	25.7577	772.73		77.273		3.26661	1.88598
L-Cys-L-Val_Epimerase set 2	3.93791e+06	26.2811	788.433		78.8433
L-Cys-L-Val_Epimerase set 3	4.17498e+06	27.8501	835.502	798.888	83.5502	79.8888

## Sheet: Fig. 3b-c_CoA ligase
	Source data file for Fig. 3b-c
	CoA ligase reaction
	PaaCV
		LC peak area		conc. µM	concentrated 4 times	% yield	average	std dev	std error
	reaction 1	840504		7.89298	1.97324	65.7748
	reaction 2	951340		8.93701	2.23425	74.4751
	reaction 3	888336		8.34354	2.08588	69.5295	69.9265	4.36368	2.51937
	PaaCV standard
	conc.	set1	set2	set3		AVG	STD DEV		std error
	12	1269075	1259127	1257148		1.26178e+06	6391.82		3690.32
	6	625484	674432	692922		664279	34846.5		20118.6
	3	340781	361506	360059		354115	11570.5		6680.24
	2	182349	181247	192769		185455	6358.03		3670.81
	1	96310	95799	102379		98162.7	3660.38		2113.32
	0.5	53463	50033	55168		52888	2615.34		1509.97
	0.25	29884	27108	29422		28804.7	1487.4		858.753
		PoaCV	uM	actual conc	% yield	average	std dev	std error
	reaction 1	2575684	9.21844	2.30461	76.8203
	reaction 2	2809756	10.0569	2.51423	83.8076
	reaction 3	2828247	10.1232	2.53079	84.3596	81.6625	3.43136	1.9811
	PoaCV standard
		set1	set2	set3		AVG	STD DEV		std error
	12	3780745	3230241	3047852		3352946	381543		220284
	6	2109235	1574770	1267186		1650397	426088		246002
	3	1220889	844945	727391		931075	257777		148827
	2	668610	446975	400838		505474	143151		82648
	1	360644	231776	213907		268776	80060.4		46222.9
	0.5	183631	122684	120220		142178	35920.2		20738.5
	0.25	95436	61320	65564		74106.7	18593.2		10734.8

## Sheet: Fig. 3e_CoA ligase mutants
	Source data file for Fig. 3e
	CoA ligase reaction
	with D-Pg
			ion response
	Mutants	set 1	set 2	set 3	conc. (µM) set1	conc. (µM) set2	conc. (µM) set3	yield set-1	yield set-2	yield set-3	avg yield	std dev	std error
1	WT	0	0	0	0	0	0	0	0	0	0	0	0
2	I266A	0	0	0	0	0	0	0	0	0	0	0	0
3	A338G	531348	535937	533647	22.2166	22.419	22.318	2.22166	2.2419	2.2318	2.23179	0.0101191	0.00584225
4	T369S	224512	306367	265147	8.68472	12.2946	10.4768	0.868472	1.22946	1.04768	1.04854	0.180498	0.10421
5	A338G I266A	6057705	6071350	6064745	265.937	266.539	266.247	26.5937	26.6539	26.6247	26.6241	0.0300933	0.0173744
	D-PgCV standard
	1250	28585877
	625	13668105
	312.5	7247670
	156.25	3653766
	78.125	1896854
	39.0625	953254
	19.5312	447231
	9.76562	233514

## Sheet: Fig. 4c_IPNS PenG
	Source data file for Fig. 4c
	IPNS reaction with PaaCV
	Penicillin G
	Conc. (µM)	Mean Response
	200	2217752
	100	1187954
	50	596964
	25	283736
	12.5	123382
	IPNS mutants	ion response	conc. (µM)		actual conc.		% conv	std dev	avg % conv	std error
	S185R	1349182	119.429		238.858		47.7715
		1254947	110.972		221.944		44.3888
		1152062	101.739		203.478		40.6955	2.8897	44.2853	1.66837
	S185R R87A	1413945	125.241		250.482		50.0963
		1321574	116.951		233.902		46.7805
		1231351	108.854		217.709		43.5417	2.67595	46.8062	1.54496
	S185R R87L	1539292	136.49		272.979		54.5959
		1416724	125.49		250.98		50.1961
		1325845	117.334		234.669		46.9338	3.13951	50.5752	1.8126
	S185R R87S	1318579	116.682		233.365		46.673
		1226103	108.383		216.767		43.3534
		1141116	100.756		201.513		40.3026	2.60147	43.443	1.50196
	S185R S183A	1355296	119.977		239.955		47.991
		1334077	118.073		236.146		47.2293
		1222958	108.101		216.202		43.2405	2.08323	46.1536	1.20275
	S185R S183M	1369958	121.293		242.587		48.5173
		1299854	115.002		230.004		46.0008
		1213421	107.245		214.491		42.8981	2.29819	45.8054	1.32686
	S185R E210A	1299856	115.002		230.004		46.0009
		1255426	111.015		222.03		44.406
		1163679	102.781		205.563		41.1125	2.03542	43.8398	1.17515
	S185R E210G	1316206	116.469		232.939		46.5878
		1202526	106.268		212.535		42.507
		1108102	97.7937		195.587		39.1175	3.05409	42.7374	1.76328
	S185R N285G	1372664	121.536		243.072		48.6144
		1316626	116.507		233.014		46.6029
		1160124	102.462		204.925		40.9849	3.22865	45.4007	1.86406

## Sheet: Fig. 4c_IPNS PenV
	Source data file for Fig. 4c
	IPNS reaction with PoaCV
	Penicillin V
	Conc. (µM)	Mean Response
	300	3020840
	150	1623222
	75	916959
	37.5	424141
	18.75	182384
	9.375	69910
	IPNS mutants	ion response	conc. (µM)		actual conc.		% conv	std dev	avg % conv	std error
	S185R	1371743	131.326		262.651		52.5302			0
		1424840	136.583		273.166		54.6331			0
		1428904	136.985		273.97		54.794	1.03133	53.9858	0.595439
	S185R R87A	1395069	133.635		267.27		53.454			0
		1472121	141.264		282.528		56.5057			0
		1495695	143.598		287.196		57.4393	1.70184	55.7997	0.982556
	S185R R87L	1689301	162.767		325.535		65.1069
		1673316	161.185		322.369		64.4739
		1471166	141.17		282.339		56.4678	3.9318	62.0162	2.27002
	S185R R87S	945230	89.0962		178.192		35.6385			0
		877549	82.3951		164.79		32.958			0
		961288	90.6862		181.372		36.2745	1.43713	34.957	0.829726
	S185R S183A	1447410	131.568		263.137		52.6274			0
		1374195	138.817		277.635		55.527			0
		1572046	151.158		302.316		60.4631	3.23475	56.2058	1.86758
	S185R S183M	1343992	128.578		257.156		51.4312			0
		1352781	129.448		258.896		51.7793			0
		1435682	137.656		275.313		55.0625	1.63596	52.7577	0.944522
	S185R E210A	1355564	125.488		250.975		50.1951			0
		1312781	129.724		259.447		51.8895			0
		1434483	137.538		275.075		55.015	1.99644	52.3665	1.15265
	S185R E210G	1545817	143.465		286.931		57.3861			0
		1494352	145.124		290.249		58.0498			0
		1511109	148.561		297.122		59.4243	0.848796	58.2867	0.490053
	S185R N285G	1617306	111.416		222.831		44.5663			0
		1170654	136.42		272.84		54.568			0
		1423195	155.639		311.278		62.2556	7.2422	53.7966	4.18129

## Sheet: Fig. 4c_IPNS Amp
	Source data file for Fig. 4c
	IPNS reaction with PgCV
	Ampicillin
	Conc. (µM)	Mean Response
	150	8.03439e+07
	120	6.72814e+07
	100	5.64583e+07
	50	4.25686e+07
	25	2.53331e+07
						std dev	avg % conv	std error
IPNS mutants
	ion response		conc. (µM)	average	actual conc	% avg yield	% yield	std dev	std error
S185R	6.62122e+07		117.457				46.9829
	6.50678e+07		114.701				45.8804
	6.59225e+07		116.76	116.306	232.612	46.5224	46.7038	0.573238	0.330959
S185R R87A	6.51223e+07		114.832		0	0	45.9329		0
	6.3981e+07		112.083		0	0	44.8333		0
	6.28544e+07		109.37	112.095	224.19	44.8381	43.7479	1.0925	0.630755
S185R R87L	6.80242e+07		121.822		0	0	48.7287		0
	6.78173e+07		121.323		0	0	48.5293		0
	6.30412e+07		109.82	117.655	235.31	47.0619	43.9279	2.71599	1.56808
S185R R87S	6.48834e+07		114.257		0	0	45.7027		0
	5.86892e+07		99.3377		0	0	39.7351		0
	6.88992e+07		123.929	112.508	225.016	45.0031	49.5717	4.95547	2.86104
S185R S183A	5.79931e+07		97.6612		0	0	39.0645		0
	6.17664e+07		106.749		0	0	42.6997		0
	5.94321e+07		101.127	101.846	203.692	40.7384	40.4508	1.8346	1.05921
S185R S183M	6.97099e+07		125.882		0	0	50.3526		0
	6.22199e+07		107.842		0	0	43.1367		0
	7.11376e+07		129.32	121.015	242.029	48.4058	51.7282	4.61476	2.66433
S185R E210A	6.044e+07		103.555		0	0	41.4219		0
	6.32493e+07		110.321		0	0	44.1284		0
	6.49806e+07		114.491	109.456	218.911	43.7822	45.7964	2.20771	1.27462
S185R E210G	5.86875e+07		99.3337		0	0	39.7335		0
	6.0836e+07		104.509		0	0	41.8034		0
	6.39138e+07		111.921	105.255	210.509	42.1018	44.7686	2.5308	1.46116
S185R N285G	6.08245e+07		104.481		0	0	41.7923		0
	6.29679e+07		109.643		0	0	43.8573		0
	6.02468e+07		103.089	105.738	211.476	42.2951	41.2358	1.38118	0.797424

## Sheet: Fig. 4c_IPNS Amox
	Source data file for Fig. 4c
	IPNS reaction with HpgCV
	Amoxicillin
	250	54113283
	150	36415033
	75	20553784
	37.5	10730839
	18.75	5228103
IPNS mutants	ion response	conc. (µM)	avg	actual conc.	avg % conv	% conv	std dev	std error
S185R	29660916	126.534				50.6138
	29677081	126.612				50.6446
	29462590	125.588	126.245	252.49	50.4979	50.2354	0.227888	0.131571
S185R R87A	33082908	142.857		0	0	57.1426		0
	32968223	142.31		0	0	56.9238		0
	33805995	146.305	143.824	287.648	57.5295	58.5222	0.866601	0.500332
S185R R87L	33197880	143.405		0	0	57.362		0
	32819447	141.6		0	0	56.64		0
	33626640	145.45	143.485	286.97	57.394	58.18	0.770524	0.444862
S185R R87S	30585949	130.947		0	0	52.3786		0
	31091932	133.36		0	0	53.344		0
	29797548	127.186	130.498	260.995	52.199	50.8745	1.24454	0.718536
S185R S183A	32346172	139.342		0	0	55.737		0
	33104745	142.961		0	0	57.1843		0
	35502766	154.399	145.567	291.135	58.2269	61.7595	3.14371	1.81502
S185R S183M	29912551	127.735		0	0	51.0939		0
	29366132	125.128		0	0	50.0514		0
	30836199	132.14	128.334	256.669	51.3338	52.8561	1.41768	0.8185
S185R E210A	20453059	82.6151		0	0	33.046		0
	21000600	85.2267		0	0	34.0907		0
	20935699	84.9172	84.253	168.506	33.7012	33.9669	0.570756	0.329526
S185R E210G	30684231	131.415		0	0	52.5662		0
	30781645	131.88		0	0	52.752		0
	31970526	137.551	133.615	267.231	53.4462	55.0203	1.36641	0.788894
S185R N285G	23933412	99.2156		0	0	39.6862		0
	24178399	100.384		0	0	40.1536		0
	24595564	102.374	100.658	201.316	40.2631	40.9495	0.638741	0.368777
